# Supplementary material for: Multipole engineering by displacement resonance: a new degree of freedom of Mie resonance
Source: Nat Commun. 2023 Nov 8;14:7213. doi: 10.1038/s41467-023-43063-y (PMC10632421; doi:10.1038/s41467-023-43063-y)
Supplement: Supplementary file 6 — Source Data [file 41467_2023_43063_MOESM6_ESM.xlsx]

## Sheet: Figure 2c
Figure 2c	Scattering cross-section [10^4 nm2]
w=80 nm						w=90nm						w=150nm						w=280nm
xposition	ED	MD	EQ	MQ		xposition	ED	MD	EQ	MQ		yposition	ED	MD	EQ	MQ		xposition	ED	MD	EQ	MQ
-300	0.00013551	3.3244e-05	0.00046775	0.00025018		-300	0.0003177	0.00013199	0.0007429	0.00067608		-300	0.0050537	0.011262	0.0037632	0.1673		-300	0.065798	0.097434	0.083782	0.11267
-275	0.0023411	0.00015493	0.0034751	0.0036961		-275	0.0030493	0.00061473	0.0051175	0.005233		-275	0.011973	0.050171	0.0051928	0.32593		-275	0.072871	0.21308	0.22872	0.15204
-250	0.011625	0.00066976	0.011131	0.022513		-250	0.014585	0.0016806	0.018633	0.026956		-250	0.020585	0.15712	0.010733	0.52431		-250	0.11011	0.36973	0.52354	0.16783
-225	0.030815	0.01016	0.02699	0.076008		-225	0.044359	0.0097649	0.049698	0.091641		-225	0.024846	0.3825	0.036576	0.71602		-225	0.30431	0.49024	0.91423	0.20726
-200	0.056017	0.055681	0.061926	0.17314		-200	0.10156	0.05238	0.11008	0.22715		-200	0.022602	0.76627	0.11322	0.85207		-200	0.77014	0.51241	1.2481	0.36072
-175	0.0851	0.17534	0.12843	0.29184		-175	0.19395	0.18942	0.20859	0.43482		-175	0.037805	1.3023	0.27097	0.91083		-175	1.4617	0.5239	1.4058	0.67278
-150	0.13751	0.38618	0.22074	0.38237		-150	0.33284	0.50572	0.33465	0.66805		-150	0.14693	1.9155	0.50749	0.90811		-150	2.1639	0.73506	1.408	1.0861
-125	0.25476	0.65487	0.30065	0.39971		-125	0.53921	1.0674	0.44785	0.83444		-125	0.47414	2.4679	0.76218	0.86416		-125	2.6486	1.3244	1.3652	1.501
-100	0.46002	0.91825	0.31945	0.33834		-100	0.8275	1.8793	0.48978	0.8458		-100	1.1269	2.8352	0.93013	0.77664		-100	2.8216	2.2889	1.355	1.8505
-75	0.72326	1.1245	0.26532	0.22827		-75	1.185	2.8435	0.42877	0.67227		-75	2.0946	2.9701	0.92883	0.62191		-75	2.7397	3.4574	1.3808	2.1103
-50	0.97139	1.2616	0.1726	0.11363		-50	1.5487	3.7796	0.2897	0.38115		-50	3.177	2.9288	0.76874	0.41241		-50	2.536	4.5661	1.4083	2.2786
-25	1.1391	1.3377	0.093528	0.030298		-25	1.8266	4.4585	0.15048	0.11064		-25	4.041	2.829	0.56915	0.22093		-25	2.3482	5.3607	1.4224	2.3643
0	1.1938	1.3624	0.063023	0.00011643		0	1.9288	4.7079	0.092459	0.0010707		0	4.3724	2.7812	0.47984	0.14297		0	2.2741	5.6486	1.4251	2.3889
25	1.1391	1.3377	0.093528	0.030298		25	1.8266	4.4585	0.15048	0.11064		25	4.041	2.829	0.56915	0.22093		25	2.3482	5.3607	1.4224	2.3643
50	0.97139	1.2616	0.1726	0.11363		50	1.5487	3.7796	0.2897	0.38115		50	3.177	2.9288	0.76874	0.41241		50	2.536	4.5661	1.4083	2.2786
75	0.72326	1.1245	0.26532	0.22827		75	1.185	2.8435	0.42877	0.67227		75	2.0946	2.9701	0.92883	0.62191		75	2.7397	3.4574	1.3808	2.1103
100	0.46002	0.91825	0.31945	0.33834		100	0.8275	1.8793	0.48978	0.8458		100	1.1269	2.8352	0.93013	0.77664		100	2.8216	2.2889	1.355	1.8505
125	0.25476	0.65487	0.30065	0.39971		125	0.53921	1.0674	0.44785	0.83444		125	0.47414	2.4679	0.76218	0.86416		125	2.6486	1.3244	1.3652	1.501
150	0.13751	0.38618	0.22074	0.38237		150	0.33284	0.50572	0.33465	0.66805		150	0.14693	1.9155	0.50749	0.90811		150	2.1639	0.73506	1.408	1.0861
175	0.0851	0.17534	0.12843	0.29184		175	0.19395	0.18942	0.20859	0.43482		175	0.037805	1.3023	0.27097	0.91083		175	1.4617	0.5239	1.4058	0.67278
200	0.056017	0.055681	0.061926	0.17314		200	0.10156	0.05238	0.11008	0.22715		200	0.022602	0.76627	0.11322	0.85207		200	0.77014	0.51241	1.2481	0.36072
225	0.030815	0.01016	0.02699	0.076008		225	0.044359	0.0097649	0.049698	0.091641		225	0.024846	0.3825	0.036576	0.71602		225	0.30431	0.49024	0.91423	0.20726
250	0.011625	0.00066976	0.011131	0.022513		250	0.014585	0.0016806	0.018633	0.026956		250	0.020585	0.15712	0.010733	0.52431		250	0.11011	0.36973	0.52354	0.16783
275	0.0023411	0.00015493	0.0034751	0.0036961		275	0.0030493	0.00061473	0.0051175	0.005233		275	0.011973	0.050171	0.0051928	0.32593		275	0.072871	0.21308	0.22872	0.15204
300	0.00013551	3.3244e-05	0.00046775	0.00025018		300	0.0003177	0.00013199	0.0007429	0.00067608		300	0.0050537	0.011262	0.0037632	0.1673		300	0.065798	0.097434	0.083782	0.11267

## Sheet: Figure 2d
Figure 2d	Profiles
w=80 nm										w=90 nm										w=150 nm										w=280 nm
Simulation				Experiment						Simulation				Experiment						Simulation				Experiment						Simulation				Experiment
x&y axis	x signal	y signal		x axis	x signal	y axis	y signal			x&y axis	x signal	y signal		x axis	x signal	y axis	y signal			x&y axis	x signal	y signal		x axis	x signal	y axis	y signal			x&y axis	x signal	y signal		x axis	x signal	y axis	y signal
-500	1.8556	0.523167		-549.374	0.2054	-549.374	-0.00260789			-500	1.36361	0.0108025		-549.374	0.0221064	-549.374	0.0545549			-500	0	0		-549.374	0.442111	-549.374	2.29432			-500	0	0.0784505		-549.374	5.62184	-549.374	3.08852
-480	1.41388	0		-521.558	-0.0932505	-521.558	-0.0335356			-475	1.2609	0.0271249		-521.558	-0.0121916	-521.558	-0.0397749			-480	0.165668	0.0909713		-521.558	0.692059	-521.558	3.05927			-480	0.136628	0		-521.558	5.8793	-521.558	5.03054
-460	1.06603	0.506438		-493.741	-0.158652	-493.741	-0.0030577			-450	0.871138	0.0308042		-493.741	-0.0309588	-493.741	-0.0963583			-460	0.274528	0.167459		-493.741	0.990212	-493.741	2.88671			-460	0.316705	0.336084		-493.741	8.94278	-493.741	6.43789
-440	0.508048	0.423908		-465.925	0.244959	-465.925	0.0485043			-425	0.353837	0		-465.925	0.0113558	-465.925	-0.0353271			-440	0.281664	0.341967		-465.925	1.23722	-465.925	2.36951			-440	0.850776	0.78219		-465.925	10.9285	-465.925	6.83401
-420	0	0.600169		-438.108	1.32467	-438.108	0.0244846			-400	0.061618	0.0332609		-438.108	0.210106	-438.108	0.0737625			-420	0.182761	0.868439		-438.108	1.47349	-438.108	2.32906			-420	1.82761	2.06084		-438.108	11.6748	-438.108	6.81706
-400	0.53074	0.223346		-410.292	2.91661	-410.292	-0.0674584			-375	0	0.201152		-410.292	0.595975	-410.292	0.0899294			-400	0.062705	1.83192		-410.292	1.6252	-410.292	3.00834			-400	3.93544	4.03375		-410.292	12.5411	-410.292	7.37655
-380	0.171388	0.631677		-382.476	4.41722	-382.476	-0.0775508			-350	0.187055	0.613424		-382.476	1.07907	-382.476	0.0160621			-380	0.199297	3.43272		-382.476	1.56439	-382.476	4.95664			-380	7.42986	7.12005		-382.476	13.9919	-382.476	8.81793
-360	0.868262	0.72359		-354.659	5.21624	-354.659	0.170489			-325	0.473621	1.61502		-354.659	1.55436	-354.659	0.0533365			-360	0.157136	6.43316		-354.659	1.3675	-354.659	8.4655			-360	12.9103	11.7256		-354.659	18.0696	-354.659	11.7194
-340	1.2736	0.457684		-326.843	5.39702	-326.843	0.80644			-300	1.08838	3.50757		-326.843	2.10883	-326.843	0.432577			-340	0.756588	10.5671		-326.843	1.88971	-326.843	14.8369			-340	20.8087	18.1394		-326.843	27.9719	-326.843	17.6149
-320	1.05967	1.34261		-299.026	6.15066	-299.026	1.96118			-275	2.47402	6.45378		-299.026	3.15645	-299.026	1.31463			-320	2.18927	16.9405		-299.026	5.15312	-299.026	26.3874			-320	32.0502	25.9526		-299.026	45.5674	-299.026	28.1498
-300	1.63553	1.92733		-271.21	9.51578	-271.21	3.77602			-250	5.52789	10.9797		-271.21	5.37942	-271.21	2.9588			-300	4.90768	25.4594		-271.21	13.0352	-271.21	43.2967			-300	46.9164	36.0481		-271.21	70.929	-271.21	44.592
-280	3.75355	2.6701		-243.394	17.4856	-243.394	6.28021			-225	11.0219	17.0094		-243.394	9.50203	-243.394	5.94694			-280	9.31741	36.233		-243.394	25.3666	-243.394	64.5807			-280	65.3836	47.4984		-243.394	101.877	-243.394	65.7806
-260	7.60044	3.66482		-215.577	30.8114	-215.577	9.30491			-200	19.7316	24.7079		-215.577	16.0159	-215.577	11.1178			-260	15.9427	48.7969		-215.577	40.488	-215.577	88.6178			-260	86.5573	59.7169		-215.577	134.348	-215.577	86.5433
-240	14.9034	5.73696		-187.761	47.9626	-187.761	12.6011			-175	30.9524	33.7083		-187.761	24.9699	-187.761	19.1586			-240	24.5295	62.8869		-187.761	57.0868	-187.761	109.407			-240	111.575	72.3029		-187.761	163.195	-187.761	102.031
-220	25.9797	7.75731		-159.944	64.8758	-159.944	16.0323			-150	43.9768	43.534		-159.944	35.8957	-159.944	30.1063			-220	35.5414	77.7957		-159.944	73.9992	-159.944	121.427			-220	136.454	84.5908		-159.944	181.86	-159.944	111.659
-200	39.8921	9.52826		-132.128	76.1194	-132.128	19.5875			-125	56.8453	53.9874		-132.128	47.8956	-132.128	43.0725			-200	48.2626	91.9369		-132.128	89.3827	-132.128	127.401			-200	160.501	95.2199		-132.128	185.593	-132.128	116.087
-180	53.453	11.4952		-104.312	77.4262	-104.312	23.2124			-100	67.6256	63.8901		-104.312	59.8536	-104.312	56.4223			-180	61.5162	105.133		-104.312	101.882	-104.312	131.763			-180	179.79	103.302		-104.312	175.181	-104.312	114.499
-160	65.9376	14.0317		-76.4951	68.3438	-76.4951	26.6999			-75	76.3736	73.2132		-76.4951	70.6567	-76.4951	68.4136			-160	75.3418	115.657		-76.4951	111.914	-76.4951	133.876			-160	191.896	109.312		-76.4951	153.653	-76.4951	106.639
-140	74.7867	16.7835		-48.6787	53.1466	-48.6787	29.7562			-50	82.1074	80.4131		-48.6787	79.308	-48.6787	77.8764			-140	88.7204	124.234		-48.6787	120.616	-48.6787	133.522			-140	194.64	111.285		-48.6787	124.693	-48.6787	95.3026
-120	78.156	20.0252		-20.8623	39.04	-20.8623	32.1006			-25	85.4105	85.5661		-20.8623	84.9327	-20.8623	84.268			-120	100.683	129.671		-20.8623	127.832	-20.8623	132.502			-120	186.457	109.39		-20.8623	97.2531	-20.8623	86.4629
-100	75.8862	22.7628		6.9541	32.567	6.9541	33.4793			0	86.3751	87.0007		6.9541	86.796	6.9541	87.0007			-100	110.25	133.366		6.9541	132.019	6.9541	130.842			-100	170.595	104.004		6.9541	82.5495	6.9541	85.0103
-80	66.4438	25.7039		34.7705	36.3863	34.7705	33.6673			25	85.4105	85.5661		34.7705	84.4406	34.7705	84.9412			-80	118.786	133.945		34.7705	132.183	34.7705	128.919			-80	147.973	98.019		34.7705	85.0425	34.7705	89.9949
-60	54.5457	27.9739		62.5869	48.2231	62.5869	32.5454			50	82.1074	80.4131		62.5869	77.9064	62.5869	77.0727			-60	124.826	133.772		62.5869	128.534	62.5869	128.25			-60	122.308	90.5691		62.5869	102.477	62.5869	97.6419
-40	42.7367	30.0423		90.4033	62.2913	90.4033	30.158			75	76.3736	73.2132		90.4033	67.8692	90.4033	63.9432			-40	128.611	133.081		90.4033	120.877	90.4033	128.446			-40	99.1899	84.0828		90.4033	130.289	90.4033	106.106
-20	34.2654	31.1374		118.22	72.1288	118.22	26.6521			100	67.6256	63.8901		118.22	55.5706	118.22	48.2402			-20	130.67	132.657		118.22	108.564	118.22	127.892			-20	83.3751	80.432		118.22	161.187	118.22	113.53
1.05879e-13	31.7037	31.2843		146.036	73.3394	146.036	22.2133			125	56.8453	53.9874		146.036	42.553	146.036	33.488			1.05879e-13	131.164	131.623		146.036	92.4907	146.036	123.862			1.05879e-13	78.1328	78.4632		146.036	185.448	146.036	117.244
20	34.2654	31.1374		173.853	65.0918	173.853	17.1505			150	43.9768	43.534		173.853	30.3195	173.853	21.955			20	130.67	132.657		173.853	74.5644	173.853	112.813			20	83.3751	80.432		173.853	194.64	173.853	115.531
40	42.7367	30.0423		201.669	49.9601	201.669	12.0207			175	30.9524	33.7083		201.669	20.041	201.669	13.8064			40	128.611	133.081		201.669	55.7786	201.669	95.5691			40	99.1899	84.0828		201.669	185.5	201.669	105.402
60	54.5457	27.9739		229.485	32.4503	229.485	7.5182			200	19.7316	24.7079		229.485	12.369	229.485	8.08909			60	124.826	133.772		229.485	37.5992	229.485	76.237			60	122.308	90.5691		229.485	161.798	229.485	85.1473
80	66.4438	25.7039		257.302	17.0523	257.302	4.13483			225	11.0219	17.0094		257.302	7.37474	257.302	4.1245			80	118.786	133.945		257.302	23.2543	257.302	55.7737			80	147.973	98.019		257.302	130.255	257.302	61.6233
100	75.8862	22.7628		285.118	6.68479	285.118	1.93434			250	5.52789	10.9797		285.118	4.62625	285.118	1.79886			100	110.25	133.366		285.118	14.7032	285.118	35.3525			100	170.595	104.004		285.118	94.8989	285.118	43.9715
120	78.156	20.0252		312.935	2.02704	312.935	0.67371			275	2.47402	6.45378		312.935	3.39411	312.935	0.906101			120	100.683	129.671		312.935	10.5008	312.935	19.924			120	186.457	109.39		312.935	59.3968	312.935	32.0144
140	74.7867	16.7835		340.751	1.78419	340.751	0.0731047			300	1.08838	3.50757		340.751	2.92183	340.751	0.773478			140	88.7204	124.234		340.751	8.28351	340.751	11.2731			140	194.64	111.285		340.751	30.4109	340.751	21.3029
160	65.9376	14.0317		368.567	3.62699	368.567	-0.0848328			325	0.473621	1.61502		368.567	2.65072	368.567	0.677722			160	75.3418	115.657		368.567	6.92642	368.567	6.23991			160	191.896	109.312		368.567	12.7301	368.567	12.311
180	53.453	11.4952		396.384	5.3599	396.384	-0.0216373			350	0.187055	0.613424		396.384	2.30629	396.384	0.373124			180	61.5162	105.133		396.384	5.8516	396.384	3.04116			180	179.79	103.302		396.384	5.23119	396.384	6.99168
200	39.8921	9.52826		424.2	5.78518	424.2	0.0441286			375	0	0.201152		424.2	1.84077	424.2	0.0461954			200	48.2626	91.9369		424.2	4.61239	424.2	1.81178			200	160.501	95.2199		424.2	4.13696	424.2	4.61162
220	25.9797	7.75731		452.017	4.88189	452.017	0.02146			400	0.061618	0.0332609		452.017	1.31518	452.017	-0.104103			220	35.5414	77.7957		452.017	3.31193	452.017	2.04782			220	136.454	84.5908		452.017	6.53334	452.017	3.7904
240	14.9034	5.73696		479.833	3.34099	479.833	-0.0225591			425	0.353837	0		479.833	0.813512	479.833	-0.0819722			240	24.5295	62.8869		479.833	2.21811	479.833	2.84394			240	111.575	72.3029		479.833	10.2507	479.833	3.25258
260	7.60044	3.66482		507.65	1.89369	507.65	-0.011121			450	0.871138	0.0308042		507.65	0.410832	507.65	0.00678709			260	15.9427	48.7969		507.65	1.31856	507.65	2.95191			260	86.5573	59.7169		507.65	12.3739	507.65	2.21129
280	3.75355	2.6701		535.466	0.894142	535.466	0.0219578			475	1.2609	0.0271249		535.466	0.154539	535.466	0.0760243			280	9.31741	36.233		535.466	0.650421	535.466	2.16058			280	65.3836	47.4984		535.466	10.3617	535.466	1.65633
300	1.63553	1.92733								500	1.36361	0.0108025								300	4.90768	25.4594								300	46.9164	36.0481
320	1.05967	1.34261																		320	2.18927	16.9405								320	32.0502	25.9526
340	1.2736	0.457684																		340	0.756588	10.5671								340	20.8087	18.1394
360	0.868262	0.72359																		360	0.157136	6.43316								360	12.9103	11.7256
380	0.171388	0.631677																		380	0.199297	3.43272								380	7.42986	7.12005
400	0.53074	0.223346																		400	0.062705	1.83192								400	3.93544	4.03375
420	0	0.600169																		420	0.182761	0.868439								420	1.82761	2.06084
440	0.508048	0.423908																		440	0.281664	0.341967								440	0.850776	0.78219
460	1.06603	0.506438																		460	0.274528	0.167459								460	0.316705	0.336084
480	1.41388	0																		480	0.165668	0.0909713								480	0.136628	0
500	1.8556	0.523167																		500	0	0								500	0	0.0784505

## Sheet: Figure 3b
Figure 3b	Enhanced nonliner scattering curve
dx=0		d=25 nm		d=75 nm		d=125 nm
Ex	Sca	Ex	Sca	Ex	Sca	Ex	Sca
1.53806	0.277782	1.4948	0.267276	1.18737	0.221146	0.741931	0.170601
2.10639	0.377116	2.04714	0.357937	1.62611	0.292912	1.01608	0.22141
2.87331	0.516723	2.79249	0.491263	2.21816	0.406472	1.38603	0.30465
3.8853	0.645061	3.77603	0.615577	2.99941	0.511599	1.87419	0.397375
5.05998	0.806794	4.91766	0.76283	3.90625	0.628941	2.44083	0.487667
6.46494	0.948384	6.28311	0.911639	4.99087	0.779515	3.11856	0.613634
8.02836	0.940394	7.80255	0.925578	6.19781	0.8388	3.87272	0.687296
9.78192	0.63374	9.5068	0.679464	7.55154	0.821319	4.7186	0.780634
11.7045	0.436845	11.3753	0.470271	9.03575	0.620789	5.64602	0.793348
13.8172	0.293445	13.4286	0.332671	10.6668	0.487319	6.66515	0.696443
16.0778	0.257626	15.6256	0.241982	12.4119	0.318339	7.75563	0.553998
18.3807	0.258933	17.8637	0.25565	14.1897	0.214583	8.86649	0.449538
20.8737	0.357992	20.2866	0.338259	16.1143	0.258975	10.0691	0.291997
23.4724	0.530584	22.8122	0.501364	18.1204	0.35647	11.3226	0.227027
26.1978	0.758513	25.461	0.718466	20.2244	0.49545	12.6373	0.22534
29.0077	1	28.1919	0.973996	22.3937	0.708807	13.9927	0.375815

## Sheet: Figure 3c
Figure 3c	Sign flipped switch
Left panel									Right panel
dx=0		d=25 nm		d=75 nm		d=125 nm				NDR
Ex	Sca	Ex	Sca	Ex	Sca	Ex	Sca			d=0 nm		d=125 nm
2.02822	0.0755973	1.98841	0.0724937	1.68875	0.0725672	1.1915	0.0705792			NDR	SD	NDR	SD
1.51694	0.0561703	1.48717	0.0540494	1.26304	0.0538007	0.891139	0.0531208		Low	-0.0112131	0.00859929	0.0102595	0.0107177
1.22538	0.0445426	1.20133	0.0434953	1.02029	0.0430943	0.719862	0.0420458		High	0.0794383	0.00163804	-0.26737	0.0214754
1.18313	0.0426746	1.15991	0.0405632	0.985103	0.0405605	0.695039	0.0399724		Low	-0.013944	0.00510399	0.0034139	0.0148751
1.38806	0.04819	1.36082	0.0465185	1.15574	0.04652	0.81543	0.0460664		High	0.105183	0.00125069	-0.277001	0.0270155
1.83596	0.0631049	1.79993	0.0604044	1.52867	0.0602459	1.07855	0.0597035		Low	-0.0190096	0.00738241	0.017428	0.0102254
2.5226	0.0856643	2.47309	0.083013	2.10038	0.0822275	1.48192	0.0816286		High	0.0683989	0.00395316	-0.257459	0.0217233
3.43741	0.116035	3.36995	0.111963	2.86208	0.111946	2.01934	0.110358
4.59518	0.154375	4.505	0.148659	3.82607	0.148288	2.69948	0.146965
5.98324	0.197988	5.86582	0.19129	4.98181	0.190905	3.51491	0.18871
7.56356	0.248384	7.41512	0.239975	6.29762	0.237894	4.44328	0.23538
9.40163	0.305593	9.21712	0.295825	7.82805	0.293723	5.52308	0.286817
11.451	0.369391	11.2262	0.359883	9.53439	0.354939	6.72698	0.340632
13.6693	0.443594	13.4011	0.434354	11.3815	0.425284	8.03018	0.400826
16.0778	0.525141	15.7623	0.516472	13.3868	0.494557	9.44508	0.448671
18.6554	0.621526	18.2893	0.613146	15.533	0.574546	10.9593	0.497718
21.3808	0.727674	20.9612	0.717521	17.8022	0.666512	12.5603	0.563285
24.0851	0.868749	23.6124	0.851691	20.0539	0.77088	14.149	0.642034
26.9795	1	26.45	0.982873	22.4639	0.88375	15.8494	0.7426

## Sheet: Figure 3d
Figure 3d
dx=0		d=25 nm		d=75 nm		d=125 nm
Ex	Sca	Ex	Sca	Ex	Sca	Ex	Sca
3.08458	0.0777308	3.03487	0.0729814	2.64926	0.0886777	1.96486	0.112398
2.26062	0.0563941	2.22419	0.0528176	1.94158	0.0647747	1.44	0.0824429
1.75356	0.0430353	1.72531	0.042018	1.50609	0.0528311	1.11701	0.0659547
1.58454	0.0393213	1.55901	0.0382341	1.36092	0.0480575	1.00934	0.0599718
2.21836	0.054272	2.18262	0.0531992	1.90529	0.0674137	1.41308	0.0841154
3.00007	0.074131	2.95173	0.0718068	2.57668	0.0896893	1.91102	0.112096
4.11982	0.100045	4.05343	0.100812	3.53839	0.128215	2.62429	0.156509
5.53534	0.139902	5.44614	0.141209	4.75415	0.177074	3.52597	0.21299
7.24665	0.190133	7.12988	0.187963	6.22394	0.227142	4.61606	0.270875
9.25374	0.252669	9.10462	0.251852	7.94778	0.301888	5.89457	0.353002
11.5144	0.328417	11.3288	0.327667	9.88936	0.384582	7.33456	0.439175
14.1764	0.441635	13.9479	0.431237	12.1757	0.486114	9.03026	0.546279
17.0708	0.576216	16.7957	0.562238	14.6617	0.612223	10.874	0.662011
20.1977	0.755791	19.8722	0.745368	17.3472	0.782264	12.8658	0.794126
23.4513	1	23.0734	0.985378	20.1416	0.985059	14.9383	0.933162

## Sheet: Figure 3e
Figure 3e
xposition[nm]	Norm. Scattering [a.u.]
	Linear	Nonlinear	Subtracted
0	0.0103792	0.0142027	0.0101065
14.4375	0.0106582	0.0158116	0.0130095
28.875	0.0117997	0.0183197	0.0161501
43.3125	0.0139969	0.021366	0.0183746
57.75	0.0171542	0.0246326	0.0191891
72.1875	0.0209226	0.0276967	0.0183708
86.625	0.0247473	0.0301123	0.0160513
101.062	0.0279836	0.0314988	0.0126789
115.5	0.030061	0.0316233	0.00887206
129.938	0.0306615	0.0304745	0.00523102
144.375	0.0298671	0.0283341	0.00219828
158.812	0.0282441	0.0258464	4.57495e-05
173.25	0.0268372	0.0240767	-0.000990628
187.688	0.0270769	0.0245325	-0.000483187
202.125	0.0306202	0.0291117	0.00238918
216.562	0.0391612	0.0399465	0.00887735
231	0.0542562	0.0591372	0.0204336
245.438	0.0771947	0.0884021	0.0382146
259.875	0.108935	0.128716	0.0624307
274.312	0.150093	0.180023	0.0917577
288.75	0.200958	0.241127	0.12306
303.188	0.261497	0.3098	0.151624
317.625	0.331308	0.383116	0.171962
332.062	0.409518	0.45794	0.179066
346.5	0.494618	0.531443	0.169828
360.938	0.584304	0.601511	0.144228
375.375	0.675372	0.666926	0.105943
389.812	0.76373	0.727282	0.0621179
404.25	0.844606	0.782668	0.0223056
418.688	0.912939	0.833239	-0.00323344
433.125	0.963936	0.878831	-0.00545812
447.562	0.99373	0.918759	0.0217485
462	1	0.951884	0.0804939
476.438	0.982462	0.976942	0.168624
490.875	0.943098	0.993016	0.280284
505.312	0.88608	1	0.407069
519.75	0.817363	0.998872	0.539399
534.188	0.744015	0.991665	0.667771
548.625	0.673383	0.981109	0.783635
563.062	0.612227	0.970039	0.879817
577.5	0.565955	0.960734	0.950596
591.938	0.538085	0.954387	0.991635
606.375	0.529973	0.95087	1
620.812	0.540849	0.948868	0.974379
635.25	0.568091	0.946322	0.915501
649.688	0.607689	0.94106	0.826566
664.125	0.654798	0.931395	0.713464
678.562	0.70428	0.916522	0.584537
693	0.751189	0.896582	0.449788
707.438	0.791144	0.872412	0.319607
721.875	0.82058	0.845071	0.203249
736.312	0.836895	0.815312	0.107437
750.75	0.838504	0.783212	0.0354382
765.188	0.824837	0.74806	-0.0131476
779.625	0.796282	0.708573	-0.0418362
794.062	0.754096	0.66335	-0.0560983
808.5	0.70028	0.611431	-0.0619171
822.938	0.637411	0.552769	-0.0644424
837.375	0.568443	0.488483	-0.0670697
851.812	0.496476	0.420789	-0.0711239
866.25	0.424521	0.352657	-0.0761414
880.688	0.35528	0.28728	-0.0805747
895.125	0.290968	0.227509	-0.0826476
909.562	0.233195	0.175413	-0.0810863
924	0.182935	0.132046	-0.0755341
938.438	0.140552	0.097465	-0.0665875
952.875	0.105898	0.0709391	-0.0555211
967.312	0.0784376	0.0512709	-0.0438538
981.75	0.057385	0.0371154	-0.0329295
996.188	0.0418255	0.0272188	-0.023643
1010.62	0.0308066	0.0205389	-0.0163614
1025.06	0.0233979	0.0162585	-0.0110132
1039.5	0.018724	0.0137339	-0.00726258
1053.94	0.0159845	0.0124336	-0.00467909
1068.38	0.0144722	0.0119062	-0.00284461
1082.81	0.0136002	0.0117893	-0.00138569
1097.25	0.0129359	0.011845	3.65023e-05
1111.69	0.0122333	0.0119925	0.00173064
1126.12	0.0114507	0.0123072	0.00394033
1140.56	0.0107369	0.012974	0.00676994
